# Supplementary material for: Correlation of student performance on clerkship with quality of medical chart documentation in a simulation setting
Source: PLoS One. 2021 Mar 15;16(3):e0248569. doi: 10.1371/journal.pone.0248569 (PMC7959337; doi:10.1371/journal.pone.0248569)
Supplement: S1 Data — (XLSX) [file pone.0248569.s001.xlsx]

## Sheet: Sheet1
Student Number		Thme1	Theme2	Theme3
	Clinical Clerkship	IC	Resuscitation	Image
1	78.3913	7	7	8
2	76.6957	6	7	7
3	81.5652	8	8	7
4	75.0435	6	7	7
5	79.3043	8	7	7
6	78.2174	7	7	8
7	76.9565	7	6	7
8	81.087	9	8	8
9	81.5217	8	8	7
10	77.913	7	6	8
11	80.3043	8	8	7
12	79.9565	8	8	5
13	76.5217	6	6	7
14	79.3043	7	8	8
15	74.2174	6	6	7
16	73.3913	6	6	7
17	73.6087	6	6	6
18	79.3478	8	8	7
19	80.8261	9	9	8
20	77.8696	7	7	7
21	77.6087	6	5	7
22	79	8	7	8
23	80.5217	9	8	7
24	81.6522	9	9	8
25	79.2174	8	8	7
26	79.4348	8	8	8
27	78.913	7	7	8
28	79.2609	7	7	9
29	75.8696	7	6	8
30	77.913	6	6	8
31	79.3043	7	7	7
32	73.4783	6	6	7
33	75.8261	7	6	8
34	80.1304	8	8	7
35	79.3043	7	5	8
36	79.1739	8	8	7
37	78.6087	7	7	8
38	81.6957	9	9	8
39	81.1739	9	8	7
40	81.6957	9	9	9
41	80.6957	8	9	8
42	81.087	9	8	7
43	78.7826	7	8	9
44	77.5217	7	7	8
45	72.8261	6	6	7
46	77.2174	6	6	7
47	75.9565	7	7	8
48	73.4783	7	6	8
49	80.0435	8	7	9
50	76.7391	7	7	7
51	78.1304	8	8	7
52	78.087	7	8	6
53	80.5652	8	8	6
54	75.9565	7	7	8
55	79.9565	8	8	7
56	76.3913	6	6	8
57	78.913	7	7	6
58	76.3913	6	6	7
59	75.6957	6	6	8
60	79.913	7	8	9
61	76.3478	6	7	7
62	78.1304	7	7	8
63	76	6	5	7
64	77.6087	7	7	7
65	78.8696	7	6	6
66	77.1739	7	8	8
67	76.7826	6	7	7
68	77.8261	7	7	8
69	80.8261	8	8	8
70	77.8696	7	7	6
71	74.9565	7	7	8
72	78.4783	7	7	7
73	82.6087	9	8	8
74	78.7826	7	8	7
75	76.7391	6	7	6
76	79.3043	7	7	8
77	73	6	7	8
78	77	6	7	5
79	74.7826	6	5	6
80	75.2609	7	6	8
81	77	8	7	8
82	78.3478	7	6	7
83	76.9565	6	6	9
84	75.3043	6	6	6
85	82.5652	8	8	7
86	74.1739	6	7	8
87	80.4783	8	9	8
88	75.1739	7	7	7
89	81.5217	8	9	8
90	73.3043	7	6	8
91	73.5217	6	7	6
92	79.6087	8	8	7
93	80.1739	8	8	9
94	80.0435	8	8	9
95	78.3043	8	8	6
96	80.6957	9	8	8
97	79.4348	7	8	7
98	75.0435	6	7	8
99	77.8261	7	8	7
100	80.913	8	8	9
101	78.3478	7	7	8
102	78.3913	7	7	8
103	78.1739	8	8	8
104	77.7826	8	7	6
105	80.0435	8	9	9
106	78.7391	8	8	7
107	79.6957	8	8	8
108	82.2609	9	8	6
109	87.4348	9	9	7
110	83.6957	9	10	8
111	81.1304	8	8	6
112	80.6957	9	8	8
113	76.8261	6	7	7
114	76.3478	7	7	8
115	79.4348	8	8	8
116	81.3913	9	9	9
117	78.6957	7	6	8
118	77.7826	7	7	7
119	76.5652	7	7	8
120	80.9565	8	8	8
	co-efficient	0.661	0.5319	0.0128
	r	0.813	0.729	0.148
		P<0.001	P<0.001	0.107
